# Supplementary material for: Molecular Profiling of KIT/PDGFRA-Mutant and Wild-Type Gastrointestinal Stromal Tumors (GISTs) with Clinicopathological Correlation: An 18-Year Experience at a Tertiary Center in Kuwait
Source: Cancers (Basel). 2024 Aug 21;16(16):2907. doi: 10.3390/cancers16162907 (PMC11352935; doi:10.3390/cancers16162907)
Supplement: Supplementary file 1 [file cancers-16-02907-s001.zip]

Archive with 1 entries (1 files):
- cancers-3159199-supplementary.pdf
